# Supplementary material for: Antioxidant, Anti-Proliferative Activity and Chemical Fingerprinting of Centaurea calcitrapa against Breast Cancer Cells and Molecular Docking of Caspase-3
Source: Antioxidants (Basel). 2022 Aug 3;11(8):1514. doi: 10.3390/antiox11081514 (PMC9405406; doi:10.3390/antiox11081514)
Supplement: Supplementary file 1 [file antioxidants-11-01514-s001.zip]

Archive with 1 entries (1 files):
- antioxidants-1777157-supplementary.pdf
